# Supplementary material for: IS-PRM-Based Peptide Targeting Informed by Long-Read Sequencing for Alternative Proteome Detection
Source: J Am Soc Mass Spectrom. 2024 Jul 16;35(11):2614–30. doi: 10.1021/jasms.4c00119 (PMC11544703; doi:10.1021/jasms.4c00119)
Supplement: Supplementary file 2 — js4c00119_si_002.xlsx [file js4c00119_si_002.xlsx]

## Sheet: Definitions for S1 and S2
Supplemental Table Definitions
Supplemental Table	Column names	Description
S1, S2	peptide	amino acid sequence corresponding to one of the AS192 peptides
S1, S2	isoforms	predicted protein isoforms identified from conducting long-read proteogenomics on WTC11 cells. The corresponding predicted protein isoform contains the associated AS192 peptide sequence.
S1	long_read_transcript_abundance_corresponding_to_peptide	transcript abundance in counts per million (CPM) of the transcript isoform from which the specific AS192 peptide is derived
S1	primary_peptide_isoform	the primary isoform from which the peptide derives
S1, S2	gene	gene that produces more than one alternative transcript isoform
S1, S2	specific_to_major_or_minor_isoform	peptide specificity to the major protein isoform (highest transcript abundance) or minor protein isoform (all other isoforms) of a specific gene
S2	peptide_presence_in_massive_or_peptide_atlas	peptide sequence not reported as being detected via mass spectrometry in MASSive or PeptideAtlas databases
S2	isoform_presence_in_gencode_v42	peptide sequence produced from an unannotated isoform, in comparison to GENCODE v42
S2	peptide_presence_in_GTEx_PXD016999	peptide sequence not reported as being detected via mass spectrometry in GTEx 32 Tissues Proteome. Peptide sequences searched if "unannotated" in MASSive and PeptideAtlas databases. Data available via ProteomeXchange Accession PXD016999
S2	ms_peptide_detection_status	target peptide was detected in one or more of the following experimental groups of WTC11 tryptic digests: 8 Fraction DDA HCD, 8 Fraction Tomahto CID, Unfractionated Tomahto HCD, Unfractionated Tomahto CID, and Unfractionated DDA HCD
S2	ms_peptide_detection_in_8 Fraction DDA HCD	target peptide was detected within the 8 Fraction DDA HCD experiment
S2	ms_peptide_detection_in_8 Fraction Tomahto CID	target peptide was detected within the 8 Fraction Tomahto CID experiment
S2	ms_peptide_detection_in_Unfractionated Tomahto HCD	target peptide was detected within the Unfractionated Tomahto HCD experiment
S2	ms_peptide_detection_in_Unfractionated Tomahto CID	target peptide was detected within the Unfractionated Tomahto CID experiment
S2	ms_peptide_detection_in_Unfractionated DDA HCD	target peptide was detected within the Unfractionated DDA HCD experiment
S2	trigger_detected	trigger peptide was detected via mass spectrometry from neat injections of 100 fmol of AS192 using DDA or Tomahto
S2

## Sheet: Supplemental Table S1
Supplemental Table S1. Predicted AS192 peptides from WTC11 long-read sequencing and proteome prediction.
peptide	isoforms	long_read_transcript_abundance_corresponding_to_peptide	primary_peptide_isoform	gene	specific_to_major_or_minor_isoform
AEGYWEELMDTTRPDIEVK	PB.131.1	14.24	PB.131.1	FBXO44	minor
AGAAGVMEGK	PB.3196.15	47.47	PB.3196.15	PCNP	minor
AIEENNNFSK	PB.276.1	633.35	PB.276.1	STMN1	major
APAALTPPEPPSAEP	PB.131.3	31.87	PB.131.3	FBXO44	major
APLPLGHIK	PB.9965.4	105.44	PB.9965.4	LTA4H	major
AQQLDVQFYQLK	PB.12137.2	49.84	PB.12137.2	MARVELD3	major
DGGYRPAEDK	PB.15520.5	25.09	PB.15520.5	ZBED1	minor
DMFDLDNVR	PB.7773.14	15.26	PB.7773.14	MIGA2	minor
DPADETEAD	PB.276.1	633.35	PB.276.1	STMN1	major
DTYSPDEHFWVTLNR	PB.5084.7	42.04	PB.5084.7	GCNT2	major
DVHDALVQIISK	PB.4323.3	46.79	PB.4323.3	MTRR	major
DVLGVAAGEAAAGK	PB.3196.1	200.04	PB.3196.1	PCNP	major
DYTGAQSYMHS	PB.1192.3	27.46	PB.1192.3	MPZL1	minor
EAFATAFSK	PB.15520.5	25.09	PB.15520.5	ZBED1	minor
EKPAEMFEF	PB.12137.2	49.84	PB.12137.2	MARVELD3	major
ELYTQNGILHMLDR	PB.38.2	337.36	PB.38.2	SSU72	major
ENGPLGELQ	PB.7773.14	15.26	PB.7773.14	MIGA2	minor
EQPGSYSDAPEYLWSGTL	PB.12137.1	19.66	PB.12137.1	MARVELD3	minor
ESGLLGYQVQASPVR	PB.1092.3	14.24	PB.1092.3	KHDC4	minor
ESGMALPQESLFLT	PB.14350.6	18.31	PB.14350.6	ZNF480	minor
ESNFPGFLNG	PB.715.12	30.51	PB.715.12	RBMXL1	major
EVSHTFSNYPPGVR	PB.131.1	14.24	PB.131.1	FBXO44	minor
FVNQINTAVPLPAASSTSLR	PB.1092.2	21.7	PB.1092.2	KHDC4	minor
GFLSLQYMIR	PB.4381.5	70.86	PB.4381.5	RAD1	major
GGFLEPAGPHA	PB.15520.6	59.67	PB.15520.6	ZBED1	major
GGQPQQAHEPSDHWGLR	PB.15135.20	672.68	PB.15135.20	SLC25A1	major
HLLHSVNQR	PB.10680.1	165.46	PB.10680.1	KLHDC2	major
HVYGNGYSK	PB.9324.2	37.3	PB.9324.2	NECTIN1	major
IFLLEDDIHVS	PB.1279.6	15.6	PB.1279.6	TSEN15	minor
IFPVPEEPPVK	PB.15520.5	25.09	PB.15520.5	ZBED1	minor
IFPYTMISVP	PB.78.4	24.07	PB.78.4	ICMT	minor
IPGVPGSMPNASWTGNLR	PB.5084.1	35.6	PB.5084.1	GCNT2	minor
ITAEETGTQSVK	PB.6209.4	20	PB.6209.4	RHBDD2	minor
IVHGLVPVPPMAVGVVR	PB.38.5	100.36	PB.38.5	SSU72	minor
LALFPLLPK	PB.15520.5	25.09	PB.15520.5	ZBED1	minor
LAPAHVDEQVFLYENAR	PB.15520.5	25.09	PB.15520.5	ZBED1	minor
LDPFADGNSFPLFYK	PB.2461.9	35.94	PB.2461.9	SF3B1	minor
LDQTFPFSLMR	PB.6209.3	73.91	PB.6209.3	RHBDD2	major
LEDHHRPTWLS	PB.9342.4	34.24	PB.9342.4	TBRG1	major
LEGWEVFAKPK	PB.13552.5	18.31	PB.13552.5	NDUFA11	minor
LFGSAANVVSAK	PB.15520.5	25.09	PB.15520.5	ZBED1	minor
LISNFLFSNPPPTQTSVR	PB.2278.2	92.22	PB.2278.2	UBXN4	major
LKPESSQQPGQDALAVK	PB.15520.5	25.09	PB.15520.5	ZBED1	minor
LPFLSAFER	PB.15520.5	25.09	PB.15520.5	ZBED1	minor
LPGLGDQSLPWR	PB.7773.7	16.61	PB.7773.7	MIGA2	major
LPTSQQSLQR	PB.3196.15	47.47	PB.3196.15	PCNP	minor
LTDGFMLPDPQNISLR	PB.1279.1	45.43	PB.1279.1	TSEN15	major
LTMVPPNIAELK	PB.7974.1	114.26	PB.7974.1	RSU1	major
LTNSAEVAK	PB.7962.2	47.81	PB.7962.2	HSPA14	major
LVEYFQQSAVAMYMLYEK	PB.15520.5	25.09	PB.15520.5	ZBED1	minor
MAAALHSIQVGGR	PB.9965.2	25.43	PB.9965.2	LTA4H	minor
MVPPNIAELK	PB.7974.3	32.89	PB.7974.3	RSU1	minor
NASSEEIQR	PB.8894.4	88.15	PB.8894.4	NXF1	major
NGLYIYIYLPSFWLIYEI	PB.2278.3	23.39	PB.2278.3	UBXN4	minor
NWDQEDEAEEGK	PB.15458.1	14.24	PB.15458.1	NUP50	minor
NWQATMEGGVR	PB.6209.4	20	PB.6209.4	RHBDD2	minor
QAGEGLLDAR	PB.15135.8	18.31	PB.15135.8	SLC25A1	minor
QLDQQYTILR	PB.12137.1	19.66	PB.12137.1	MARVELD3	minor
QLGVSFHLHLSELELFPDER	PB.14350.5	107.48	PB.14350.5	ZNF480	major
QNLLAPQNAVSSEETNDFK	PB.3975.1	91.88	PB.3975.1	SPP1	major
QNLLAPQTLPSK	PB.3975.2	53.91	PB.3975.2	SPP1	minor
QPEVPALEASAPLGK	PB.4961.3	87.81	PB.4961.3	KIAA1191	major
QQAADLISR	PB.2461.2	326.51	PB.2461.2	SF3B1	major
QQMPFWMAP	PB.1092.8	53.57	PB.1092.8	KHDC4	major
QVAEMLSASR	PB.15520.5	25.09	PB.15520.5	ZBED1	minor
RPYFTVDEAEAR	PB.9324.2	37.3	PB.9324.2	NECTIN1	major
SDTHTLVTSGVYAWFR	PB.78.2	172.92	PB.78.2	ICMT	major
SEGAGESGK	PB.3019.2	37.97	PB.3019.2	GNAI2	major
SEWPPPHPHPPPSLAE	PB.13552.6	26.45	PB.13552.6	NDUFA11	major
SGPFAPVLSATPEQPVLDLK	PB.13918.6	18.31	PB.13918.6	UQCRFS1	minor
SGPFAPVLSATSR	PB.13918.1	221.06	PB.13918.1	UQCRFS1	major
SLESSQTDLK	PB.15520.5	25.09	PB.15520.5	ZBED1	minor
SLQGAPLLPGAPV	PB.7773.7	16.61	PB.7773.7	MIGA2	major
SPESQVIGENTK	PB.666.8	96.97	PB.666.8	ZRANB2	major
SPSDTEGLVK	PB.1192.1	198.68	PB.1192.1	MPZL1	major
SPSQGSPIQSSD	PB.9342.2	15.94	PB.9342.2	TBRG1	minor
SSSGSSHSGSR	PB.666.9	95.95	PB.666.9	ZRANB2	minor
SWGASEHGLGWANLR	PB.15113.12	17.63	PB.15113.12	PRMT2	minor
TFEVPEENTAETITR	PB.15520.5	25.09	PB.15520.5	ZBED1	minor
TIELMISNGTSSVIVSR	PB.4937.4	78.32	PB.4937.4	FBXW11	major
TIELMNTSVMEDQNEDESPK	PB.4937.2	54.59	PB.4937.2	FBXW11	minor
TVQISDLETLR	PB.15113.1	81.03	PB.15113.1	PRMT2	major
VAFGSLAANGPTTLVDK	PB.15458.2	148.5	PB.15458.2	NUP50	major
VEQATKPSFER	PB.715.13	26.45	PB.715.13	RBMXL1	minor
VFGATTNYGK	PB.15520.5	25.09	PB.15520.5	ZBED1	minor
VFSYNSNFAR	PB.14350.5	107.48	PB.14350.5	ZNF480	major
VLGLNEDPLK	PB.15520.5	25.09	PB.15520.5	ZBED1	minor
VLYEVFIEWGISAK	PB.15520.5	25.09	PB.15520.5	ZBED1	minor
VPAQPAAEQR	PB.6626.7	65.78	PB.6626.7	REPIN1	minor
VPAQPAAEVR	PB.6626.5	120.36	PB.6626.5	REPIN1	major
VSVIQNTPTFAMGGR	PB.4323.7	31.19	PB.4323.7	MTRR	minor
VSWWGSTLAMLQR	PB.15520.5	25.09	PB.15520.5	ZBED1	minor
VTNSSITIGPPLP	PB.131.1	14.24	PB.131.1	FBXO44	minor
WEDAIPLALK	PB.9965.4	105.44	PB.9965.4	LTA4H	major
YTSLPALADDILQLSR	PB.7773.14	15.26	PB.7773.14	MIGA2	minor
YVSGSSAER	PB.6209.3	73.91	PB.6209.3	RHBDD2	major
AALGGSGNISTSPFWSR	PB.9357.1	20.68	PB.9357.1	CHEK1	minor
AETQAEPPSVGP	PB.12098.1	104.43	PB.12098.1	COG8	major
AGGSPAPGPETPAISPSK	PB.11209.4	23.06	PB.11209.4	DUT	minor
AIEQADLLQEEAETPR	PB.15564.1	63.06	PB.15564.1	AP1S2	major
AIEQADLLQEK	PB.15564.9	38.99	PB.15564.9	AP1S2	minor
AIEQADLLQEPR	PB.15564.20	61.03	PB.15564.20	AP1S2	minor
AIPPHPYPLER	PB.4834.1	44.08	PB.4834.1	DELE1	major
APEELLPETPSL	PB.703.4	39.33	PB.703.4	C1orf52	minor
AVLLYGAGAR	PB.9357.1	20.68	PB.9357.1	CHEK1	minor
CGPWTWLLSNYP	PB.7962.4	18.99	PB.7962.4	HSPA14	minor
CLQVLFPPAQIAQTLGK	PB.12098.35	15.94	PB.12098.35	COG8	minor
CPALEELDLTACR	PB.8377.3	23.73	PB.8377.3	FBXL15	major
CSVESWQCPLWK	PB.9357.1	20.68	PB.9357.1	CHEK1	minor
CVQANAFIQGL	PB.4381.2	18.31	PB.4381.2	RAD1	minor
DSSEHSLEK	PB.13338.4	17.97	PB.13338.4	C18orf54	major
DSYDSYATHNE	PB.13447.9	91.2	PB.13447.9	CIRBP	major
DWFAARPDCGSK	PB.131.1	14.24	PB.131.1	FBXO44	minor
DYTGCSTSESLSPVK	PB.1192.1	198.68	PB.1192.1	MPZL1	major
EAACISPVHPK	PB.4961.12	17.63	PB.4961.12	KIAA1191	minor
EGGPPGLHAT	PB.11487.8	32.21	PB.11487.8	AEN	minor
EGNIQYLFLEYCSGGELFDR	PB.9357.6	61.71	PB.9357.6	CHEK1	major
EGVIEAGAFQGGQR	PB.4182.2	36.96	PB.4182.2	ARFIP1	major
ELAEATWCGISTDMWR	PB.15520.5	25.09	PB.15520.5	ZBED1	minor
ENLLVEDSLMIECSAR	PB.7962.2	47.81	PB.7962.2	HSPA14	major
ETALATACWSVLK	PB.7773.14	15.26	PB.7773.14	MIGA2	minor
GAAVLGQDHLR	PB.2724.1	15.26	PB.2724.1	ARL8B	minor
GASTVGAAGWK	PB.11209.4	23.06	PB.11209.4	DUT	minor
GGSNLIPLEGHEHDFR	PB.13047.16	17.63	PB.13047.16	EXOC7	minor
GGSNLIPLEGR	PB.13047.17	22.38	PB.13047.17	EXOC7	major
GQILGSDSEGK	PB.8377.2	18.99	PB.8377.2	FBXL15	minor
GVNAIVYMIDAADR	PB.2724.6	33.57	PB.2724.6	ARL8B	major
HEYFNVPVY	PB.15564.20	61.03	PB.15564.20	AP1S2	minor
HGGCLLQESR	PB.7779.1	14.92	PB.7779.1	ASB6	minor
HGWPEDIWER	PB.6813.1	22.38	PB.6813.1	CCDC25	minor
HSEGQDTGTR	PB.9357.1	20.68	PB.9357.1	CHEK1	minor
HTPGDQDCDELGR	PB.12095.3	111.89	PB.12095.3	CHTF8	minor
IIHLEKPFAVLVK	PB.12095.3	111.89	PB.12095.3	CHTF8	minor
IWDIGGQPR	PB.2724.6	33.57	PB.2724.6	ARL8B	major
LAQQGSDLIVPAGGQR	PB.4182.4	15.6	PB.4182.4	ARFIP1	minor
LCSHPGCTEDESHADLLR	PB.7779.2	38.65	PB.7779.2	ASB6	major
LEPAGPACPEGGR	PB.12098.1	104.43	PB.12098.1	COG8	major
LLPEGEETLESDDEK	PB.703.2	40.01	PB.703.2	C1orf52	major
LPHASSTGNLGLLCR	PB.4834.1	44.08	PB.4834.1	DELE1	major
LQEQHPDGNFGAMWLFFGCR	PB.4323.3	46.79	PB.4323.3	MTRR	major
LSLAHCDWVDGLALR	PB.8377.3	23.73	PB.8377.3	FBXL15	major
LSLEAVICFK	PB.10680.1	165.46	PB.10680.1	KLHDC2	major
LVEVQWEQQEAR	PB.11487.6	257	PB.11487.6	AEN	major
LVRPEGHQQQHHHR	PB.131.3	31.87	PB.131.3	FBXO44	major
MGCTVSAEDK	PB.3019.4	29.16	PB.3019.4	GNAI2	minor
MLDCCLFSD	PB.4937.5	29.5	PB.4937.5	FBXW11	minor
MLNHENVVK	PB.9357.6	61.71	PB.9357.6	CHEK1	major
MLQYCLQGLFHPAR	PB.2461.2	326.51	PB.2461.2	SF3B1	major
MNNVNVVYTPWSNLK	PB.6813.5	49.5	PB.6813.5	CCDC25	major
MPCSEETPAISPSK	PB.11209.14	27.8	PB.11209.14	DUT	major
NAELCEIPPTSDTK	PB.2278.2	92.22	PB.2278.2	UBXN4	major
NHPEEFCEFVK	PB.15520.5	25.09	PB.15520.5	ZBED1	minor
NLDNAVLIGWLYSAL	PB.12346.5	18.65	PB.12346.5	DHX33	minor
NMTLVAEVR	PB.12346.3	61.71	PB.12346.3	DHX33	major
NPHFQGPYTSMGDK	PB.13338.1	13.9	PB.13338.1	C18orf54	minor
NSGQGCIGG	PB.8377.2	18.99	PB.8377.2	FBXL15	minor
QDINLCNGQINFISITGR	PB.276.3	16.61	PB.276.3	STMN1	minor
QITWLSVTGLLMVVFGECLR	PB.78.2	172.92	PB.78.2	ICMT	major
QLESYPPPLK	PB.7779.2	38.65	PB.7779.2	ASB6	major
QLLSCFQNAFIASK	PB.5084.7	42.04	PB.5084.7	GCNT2	major
QNCSYTVIITYASDWK	PB.276.3	16.61	PB.276.3	STMN1	minor
QQNVAHCMLVSNR	PB.15520.5	25.09	PB.15520.5	ZBED1	minor
RPASLGCGGWLLPGR	PB.13447.2	23.73	PB.13447.2	CIRBP	minor
RPRPGLASGVK	PB.13447.2	23.73	PB.13447.2	CIRBP	minor
SAAFGFLQWWAK	PB.9357.1	20.68	PB.9357.1	CHEK1	minor
SAGLQGSNPTIFPR	PB.12095.7	117.31	PB.12095.7	CHTF8	major
SASWVWLLPPAGVRPCR	PB.2724.1	15.26	PB.2724.1	ARL8B	minor
SDLYSSCDR	PB.715.13	26.45	PB.715.13	RBMXL1	minor
SEACLQFSQICILSVK	PB.2278.3	23.39	PB.2278.3	UBXN4	minor
SGFLGTNPAPR	PB.12095.7	117.31	PB.12095.7	CHTF8	major
SGQVEVNITAFCQLIYPGK	PB.9324.11	14.24	PB.9324.11	NECTIN1	minor
SHSEGATLLWPAVGAR	PB.13447.2	23.73	PB.13447.2	CIRBP	minor
SLQPGSLPDCK	PB.9357.1	20.68	PB.9357.1	CHEK1	minor
SLWTCPEDR	PB.11487.6	257	PB.11487.6	AEN	major
SSVLPSVLAPGR	PB.2724.1	15.26	PB.2724.1	ARL8B	minor
SVLEEIGLT	PB.15564.1	63.06	PB.15564.1	AP1S2	major
SVVACVSPPGDLHPLGG	PB.8894.2	19.66	PB.8894.2	NXF1	minor
SWFCWLDQTS	PB.2910.4	15.94	PB.2910.4	SEC22C	major
TAGPPGTLWGTPR	PB.7779.1	14.92	PB.7779.1	ASB6	minor
TGTWCKPWEK	PB.9357.1	20.68	PB.9357.1	CHEK1	minor
TNNCISESSLSFPK	PB.13338.4	17.97	PB.13338.4	C18orf54	major
TQKPNETDQK	PB.13447.2	23.73	PB.13447.2	CIRBP	minor
TRPKPIITSVPK	PB.12095.3	111.89	PB.12095.3	CHTF8	minor
VCGSVTPSSFGGK	PB.9357.1	20.68	PB.9357.1	CHEK1	minor
VDVLVSEWMGTCLLVR	PB.15113.12	17.63	PB.15113.12	PRMT2	minor
VENMSSNQDGNDSDEFM	PB.6813.5	49.5	PB.6813.5	CCDC25	major
VSIQTTSMTCF	PB.10680.3	14.92	PB.10680.3	KLHDC2	minor
VSTFCWFSATLGLLW	PB.12098.37	13.56	PB.12098.37	COG8	minor
VVLMLLFICLGNMYLHGLR	PB.2910.5	15.26	PB.2910.5	SEC22C	minor
YFGFDTNAEGCILQWK	PB.15520.5	25.09	PB.15520.5	ZBED1	minor
YFVTSYYTCLK	PB.131.1	14.24	PB.131.1	FBXO44	minor
YLWLAANNGVCDLSGQACWG	PB.4834.5	16.61	PB.4834.5	DELE1	minor

## Sheet: Supplemental Table S2
Supplemental Table S1. AS192 target and trigger peptide detection using LRP in tandem with IS-PRM
peptide	gene	isoforms	specific_to_major_or_minor_isoform	peptide_presence_in_massive_or_peptide_atlas	peptide_presence_in_GTEx_PXD016999	isoform_presence_in_gencode_v42	ms_peptide_detection_status	ms_peptide_detection_in_8 Fraction DDA HCD	ms_peptide_detection_in_8 Fraction Tomahto CID	ms_peptide_detection_in_Unfractionated Tomahto HCD	ms_peptide_detection_in_Unfractionated Tomahto CID	ms_peptide_detection_in_Unfractionated DDA HCD	trigger_detected
LVEVQWEQQEAR	AEN	PB.11487.6	major	annotated	NA	annotated	detected	FALSE	TRUE	FALSE	FALSE	FALSE	TRUE
EGGPPGLHAT	AEN	PB.11487.8	minor	unannotated	annotated	annotated	undetected	FALSE	FALSE	FALSE	FALSE	FALSE	TRUE
SLWTCPEDR	AEN	PB.11487.6	major	unannotated	unannotated	annotated	undetected	FALSE	FALSE	FALSE	FALSE	FALSE	TRUE
AIEQADLLQEEAETPR	AP1S2	PB.15564.1	major	annotated	NA	annotated	detected	TRUE	TRUE	FALSE	TRUE	FALSE	TRUE
AIEQADLLQEK	AP1S2	PB.15564.9	minor	annotated	NA	annotated	detected	FALSE	TRUE	TRUE	TRUE	FALSE	TRUE
AIEQADLLQEPR	AP1S2	PB.15564.20	minor	annotated	NA	annotated	detected	TRUE	TRUE	FALSE	TRUE	FALSE	TRUE
HEYFNVPVY	AP1S2	PB.15564.20	minor	annotated	NA	annotated	undetected	FALSE	FALSE	FALSE	FALSE	FALSE	TRUE
SVLEEIGLT	AP1S2	PB.15564.1	major	annotated	NA	annotated	detected	FALSE	TRUE	TRUE	TRUE	FALSE	TRUE
EGVIEAGAFQGGQR	ARFIP1	PB.4182.2	major	annotated	NA	annotated	detected	TRUE	TRUE	TRUE	TRUE	TRUE	TRUE
LAQQGSDLIVPAGGQR	ARFIP1	PB.4182.4	minor	annotated	NA	unannotated	detected	TRUE	TRUE	TRUE	TRUE	TRUE	TRUE
GAAVLGQDHLR	ARL8B	PB.2724.1	minor	annotated	NA	annotated	undetected	FALSE	FALSE	FALSE	FALSE	FALSE	TRUE
GVNAIVYMIDAADR	ARL8B	PB.2724.6	major	annotated	NA	annotated	detected	FALSE	TRUE	FALSE	FALSE	FALSE	TRUE
IWDIGGQPR	ARL8B	PB.2724.6	major	annotated	NA	annotated	detected	FALSE	TRUE	FALSE	TRUE	FALSE	TRUE
SASWVWLLPPAGVRPCR	ARL8B	PB.2724.1	minor	unannotated	annotated	annotated	undetected	FALSE	FALSE	FALSE	FALSE	FALSE	FALSE
SSVLPSVLAPGR	ARL8B	PB.2724.1	minor	unannotated	annotated	annotated	undetected	FALSE	FALSE	FALSE	FALSE	FALSE	TRUE
LCSHPGCTEDESHADLLR	ASB6	PB.7779.2	major	annotated	NA	annotated	detected	FALSE	TRUE	FALSE	FALSE	FALSE	TRUE
QLESYPPPLK	ASB6	PB.7779.2	major	annotated	NA	annotated	detected	FALSE	TRUE	FALSE	FALSE	FALSE	TRUE
HGGCLLQESR	ASB6	PB.7779.1	minor	unannotated	annotated	annotated	detected	FALSE	FALSE	FALSE	TRUE	FALSE	TRUE
TAGPPGTLWGTPR	ASB6	PB.7779.1	minor	unannotated	annotated	annotated	undetected	FALSE	FALSE	FALSE	FALSE	FALSE	TRUE
TNNCISESSLSFPK	C18orf54	PB.13338.4	major	annotated	NA	annotated	detected	FALSE	FALSE	TRUE	FALSE	FALSE	TRUE
DSSEHSLEK	C18orf54	PB.13338.4	major	unannotated	unannotated	annotated	detected	FALSE	TRUE	FALSE	FALSE	FALSE	TRUE
NPHFQGPYTSMGDK	C18orf54	PB.13338.1	minor	unannotated	unannotated	unannotated	undetected	FALSE	FALSE	FALSE	FALSE	FALSE	TRUE
APEELLPETPSL	C1orf52	PB.703.4	minor	annotated	NA	annotated	detected	FALSE	TRUE	FALSE	TRUE	FALSE	TRUE
LLPEGEETLESDDEK	C1orf52	PB.703.2	major	annotated	NA	annotated	undetected	FALSE	FALSE	FALSE	FALSE	FALSE	TRUE
MNNVNVVYTPWSNLK	CCDC25	PB.6813.5	major	annotated	NA	annotated	detected	TRUE	TRUE	FALSE	FALSE	FALSE	TRUE
VENMSSNQDGNDSDEFM	CCDC25	PB.6813.5	major	annotated	NA	annotated	detected	FALSE	TRUE	FALSE	TRUE	FALSE	TRUE
HGWPEDIWER	CCDC25	PB.6813.1	minor	unannotated	annotated	annotated	undetected	FALSE	FALSE	FALSE	FALSE	FALSE	TRUE
AVLLYGAGAR	CHEK1	PB.9357.1	minor	annotated	NA	annotated	undetected	FALSE	FALSE	FALSE	FALSE	FALSE	TRUE
CSVESWQCPLWK	CHEK1	PB.9357.1	minor	annotated	NA	annotated	undetected	FALSE	FALSE	FALSE	FALSE	FALSE	TRUE
EGNIQYLFLEYCSGGELFDR	CHEK1	PB.9357.6	major	annotated	NA	annotated	undetected	FALSE	FALSE	FALSE	FALSE	FALSE	FALSE
MLNHENVVK	CHEK1	PB.9357.6	major	annotated	NA	annotated	detected	FALSE	TRUE	FALSE	TRUE	FALSE	TRUE
SAAFGFLQWWAK	CHEK1	PB.9357.1	minor	annotated	NA	annotated	undetected	FALSE	FALSE	FALSE	FALSE	FALSE	TRUE
SLQPGSLPDCK	CHEK1	PB.9357.1	minor	annotated	NA	annotated	undetected	FALSE	FALSE	FALSE	FALSE	FALSE	TRUE
VCGSVTPSSFGGK	CHEK1	PB.9357.1	minor	annotated	NA	annotated	undetected	FALSE	FALSE	FALSE	FALSE	FALSE	TRUE
AALGGSGNISTSPFWSR	CHEK1	PB.9357.1	minor	unannotated	unannotated	annotated	undetected	FALSE	FALSE	FALSE	FALSE	FALSE	TRUE
HSEGQDTGTR	CHEK1	PB.9357.1	minor	unannotated	unannotated	annotated	undetected	FALSE	FALSE	FALSE	FALSE	FALSE	FALSE
TGTWCKPWEK	CHEK1	PB.9357.1	minor	unannotated	unannotated	annotated	undetected	FALSE	FALSE	FALSE	FALSE	FALSE	TRUE
HTPGDQDCDELGR	CHTF8	PB.12095.3	minor	annotated	NA	annotated	detected	TRUE	TRUE	TRUE	TRUE	FALSE	TRUE
IIHLEKPFAVLVK	CHTF8	PB.12095.3	minor	annotated	NA	annotated	undetected	FALSE	FALSE	FALSE	FALSE	FALSE	TRUE
SAGLQGSNPTIFPR	CHTF8	PB.12095.7	major	annotated	NA	annotated	undetected	FALSE	FALSE	FALSE	FALSE	FALSE	TRUE
SGFLGTNPAPR	CHTF8	PB.12095.7	major	annotated	NA	annotated	detected	FALSE	FALSE	FALSE	TRUE	FALSE	TRUE
TRPKPIITSVPK	CHTF8	PB.12095.3	minor	annotated	NA	annotated	detected	FALSE	TRUE	FALSE	FALSE	FALSE	TRUE
DSYDSYATHNE	CIRBP	PB.13447.9	major	annotated	NA	annotated	detected	TRUE	TRUE	TRUE	TRUE	FALSE	TRUE
RPASLGCGGWLLPGR	CIRBP	PB.13447.2	minor	annotated	NA	annotated	undetected	FALSE	FALSE	FALSE	FALSE	FALSE	TRUE
RPRPGLASGVK	CIRBP	PB.13447.2	minor	annotated	NA	annotated	undetected	FALSE	FALSE	FALSE	FALSE	FALSE	TRUE
SHSEGATLLWPAVGAR	CIRBP	PB.13447.2	minor	annotated	NA	annotated	undetected	FALSE	FALSE	FALSE	FALSE	FALSE	TRUE
TQKPNETDQK	CIRBP	PB.13447.2	minor	annotated	NA	annotated	detected	FALSE	TRUE	FALSE	FALSE	FALSE	TRUE
AETQAEPPSVGP	COG8	PB.12098.1	major	annotated	NA	annotated	detected	FALSE	TRUE	TRUE	TRUE	FALSE	TRUE
LEPAGPACPEGGR	COG8	PB.12098.1	major	annotated	NA	annotated	detected	FALSE	TRUE	TRUE	TRUE	FALSE	TRUE
VSTFCWFSATLGLLW	COG8	PB.12098.37	minor	unannotated	annotated	annotated	undetected	FALSE	FALSE	FALSE	FALSE	FALSE	FALSE
CLQVLFPPAQIAQTLGK	COG8	PB.12098.35	minor	unannotated	unannotated	annotated	undetected	FALSE	FALSE	FALSE	FALSE	FALSE	TRUE
AIPPHPYPLER	DELE1	PB.4834.1	major	annotated	NA	annotated	undetected	FALSE	FALSE	FALSE	FALSE	FALSE	TRUE
LPHASSTGNLGLLCR	DELE1	PB.4834.1	major	annotated	NA	unannotated	undetected	FALSE	FALSE	FALSE	FALSE	FALSE	TRUE
YLWLAANNGVCDLSGQACWG	DELE1	PB.4834.5	minor	unannotated	annotated	annotated	undetected	FALSE	FALSE	FALSE	FALSE	FALSE	FALSE
NMTLVAEVR	DHX33	PB.12346.3	major	annotated	NA	annotated	undetected	FALSE	FALSE	FALSE	FALSE	FALSE	TRUE
NLDNAVLIGWLYSAL	DHX33	PB.12346.5	minor	unannotated	annotated	annotated	undetected	FALSE	FALSE	FALSE	FALSE	FALSE	FALSE
AGGSPAPGPETPAISPSK	DUT	PB.11209.4	minor	annotated	NA	annotated	undetected	FALSE	FALSE	FALSE	FALSE	FALSE	TRUE
GASTVGAAGWK	DUT	PB.11209.4	minor	annotated	NA	annotated	undetected	FALSE	FALSE	FALSE	FALSE	FALSE	TRUE
MPCSEETPAISPSK	DUT	PB.11209.14	major	annotated	NA	annotated	undetected	FALSE	FALSE	FALSE	FALSE	FALSE	TRUE
GGSNLIPLEGHEHDFR	EXOC7	PB.13047.16	minor	annotated	NA	annotated	detected	FALSE	TRUE	FALSE	FALSE	FALSE	TRUE
GGSNLIPLEGR	EXOC7	PB.13047.17	major	annotated	NA	annotated	undetected	FALSE	FALSE	FALSE	FALSE	FALSE	TRUE
CPALEELDLTACR	FBXL15	PB.8377.3	major	annotated	NA	annotated	detected	FALSE	TRUE	FALSE	FALSE	FALSE	TRUE
LSLAHCDWVDGLALR	FBXL15	PB.8377.3	major	annotated	NA	annotated	undetected	FALSE	FALSE	FALSE	FALSE	FALSE	FALSE
GQILGSDSEGK	FBXL15	PB.8377.2	minor	unannotated	annotated	annotated	detected	FALSE	FALSE	FALSE	TRUE	FALSE	TRUE
NSGQGCIGG	FBXL15	PB.8377.2	minor	unannotated	unannotated	annotated	detected	FALSE	FALSE	TRUE	FALSE	FALSE	TRUE
AEGYWEELMDTTRPDIEVK	FBXO44	PB.131.1	minor	annotated	NA	annotated	undetected	FALSE	FALSE	FALSE	FALSE	FALSE	TRUE
APAALTPPEPPSAEP	FBXO44	PB.131.3	major	annotated	NA	annotated	detected	FALSE	TRUE	TRUE	TRUE	FALSE	TRUE
EVSHTFSNYPPGVR	FBXO44	PB.131.1	minor	annotated	NA	annotated	undetected	FALSE	FALSE	FALSE	FALSE	FALSE	TRUE
VTNSSITIGPPLP	FBXO44	PB.131.1	minor	annotated	NA	unannotated	detected	FALSE	TRUE	TRUE	TRUE	FALSE	TRUE
DWFAARPDCGSK	FBXO44	PB.131.1	minor	annotated	NA	annotated	undetected	FALSE	FALSE	FALSE	FALSE	FALSE	TRUE
LVRPEGHQQQHHHR	FBXO44	PB.131.3	major	annotated	NA	annotated	undetected	FALSE	FALSE	FALSE	FALSE	FALSE	TRUE
YFVTSYYTCLK	FBXO44	PB.131.1	minor	annotated	NA	annotated	undetected	FALSE	FALSE	FALSE	FALSE	FALSE	TRUE
TIELMISNGTSSVIVSR	FBXW11	PB.4937.4	major	annotated	NA	unannotated	undetected	FALSE	FALSE	FALSE	FALSE	FALSE	TRUE
TIELMNTSVMEDQNEDESPK	FBXW11	PB.4937.2	minor	annotated	NA	annotated	undetected	FALSE	FALSE	FALSE	FALSE	FALSE	TRUE
MLDCCLFSD	FBXW11	PB.4937.5	minor	unannotated	annotated	annotated	undetected	FALSE	FALSE	FALSE	FALSE	FALSE	TRUE
DTYSPDEHFWVTLNR	GCNT2	PB.5084.7	major	annotated	NA	annotated	detected	FALSE	TRUE	FALSE	FALSE	FALSE	TRUE
QLLSCFQNAFIASK	GCNT2	PB.5084.7	major	annotated	NA	annotated	detected	FALSE	TRUE	FALSE	FALSE	FALSE	TRUE
IPGVPGSMPNASWTGNLR	GCNT2	PB.5084.1	minor	unannotated	unannotated	unannotated	undetected	FALSE	FALSE	FALSE	FALSE	FALSE	TRUE
MGCTVSAEDK	GNAI2	PB.3019.4	minor	annotated	NA	annotated	undetected	FALSE	FALSE	FALSE	FALSE	FALSE	TRUE
SEGAGESGK	GNAI2	PB.3019.2	major	unannotated	unannotated	annotated	detected	FALSE	FALSE	FALSE	TRUE	FALSE	TRUE
LTNSAEVAK	HSPA14	PB.7962.2	major	annotated	NA	annotated	detected	TRUE	TRUE	TRUE	TRUE	FALSE	TRUE
ENLLVEDSLMIECSAR	HSPA14	PB.7962.2	major	annotated	NA	annotated	detected	TRUE	FALSE	FALSE	FALSE	FALSE	TRUE
CGPWTWLLSNYP	HSPA14	PB.7962.4	minor	unannotated	annotated	annotated	undetected	FALSE	FALSE	FALSE	FALSE	FALSE	TRUE
SDTHTLVTSGVYAWFR	ICMT	PB.78.2	major	annotated	NA	annotated	undetected	FALSE	FALSE	FALSE	FALSE	FALSE	TRUE
QITWLSVTGLLMVVFGECLR	ICMT	PB.78.2	major	annotated	NA	annotated	undetected	FALSE	FALSE	FALSE	FALSE	FALSE	FALSE
IFPYTMISVP	ICMT	PB.78.4	minor	unannotated	annotated	annotated	undetected	FALSE	FALSE	FALSE	FALSE	FALSE	TRUE
ESGLLGYQVQASPVR	KHDC4	PB.1092.3	minor	annotated	NA	annotated	undetected	FALSE	FALSE	FALSE	FALSE	FALSE	TRUE
QQMPFWMAP	KHDC4	PB.1092.8	major	annotated	NA	unannotated	detected	FALSE	TRUE	FALSE	TRUE	FALSE	TRUE
FVNQINTAVPLPAASSTSLR	KHDC4	PB.1092.2	minor	unannotated	unannotated	annotated	undetected	FALSE	FALSE	FALSE	FALSE	FALSE	TRUE
QPEVPALEASAPLGK	KIAA1191	PB.4961.3	major	annotated	NA	annotated	detected	FALSE	FALSE	TRUE	FALSE	FALSE	TRUE
EAACISPVHPK	KIAA1191	PB.4961.12	minor	annotated	NA	annotated	undetected	FALSE	FALSE	FALSE	FALSE	FALSE	TRUE
HLLHSVNQR	KLHDC2	PB.10680.1	major	annotated	NA	annotated	undetected	FALSE	FALSE	FALSE	FALSE	FALSE	TRUE
LSLEAVICFK	KLHDC2	PB.10680.1	major	annotated	NA	annotated	undetected	FALSE	FALSE	FALSE	FALSE	FALSE	FALSE
VSIQTTSMTCF	KLHDC2	PB.10680.3	minor	unannotated	annotated	annotated	undetected	FALSE	FALSE	FALSE	FALSE	FALSE	TRUE
APLPLGHIK	LTA4H	PB.9965.4	major	annotated	NA	annotated	detected	TRUE	TRUE	FALSE	TRUE	FALSE	TRUE
MAAALHSIQVGGR	LTA4H	PB.9965.2	minor	annotated	NA	annotated	detected	FALSE	TRUE	FALSE	FALSE	FALSE	TRUE
WEDAIPLALK	LTA4H	PB.9965.4	major	annotated	NA	annotated	detected	TRUE	TRUE	TRUE	TRUE	TRUE	TRUE
AQQLDVQFYQLK	MARVELD3	PB.12137.2	major	annotated	NA	unannotated	undetected	FALSE	FALSE	FALSE	FALSE	FALSE	TRUE
EKPAEMFEF	MARVELD3	PB.12137.2	major	annotated	NA	annotated	undetected	FALSE	FALSE	FALSE	FALSE	FALSE	TRUE
EQPGSYSDAPEYLWSGTL	MARVELD3	PB.12137.1	minor	annotated	NA	annotated	detected	FALSE	TRUE	FALSE	TRUE	FALSE	TRUE
QLDQQYTILR	MARVELD3	PB.12137.1	minor	annotated	NA	annotated	undetected	FALSE	FALSE	FALSE	FALSE	FALSE	TRUE
DMFDLDNVR	MIGA2	PB.7773.14	minor	annotated	NA	annotated	undetected	FALSE	FALSE	FALSE	FALSE	FALSE	TRUE
YTSLPALADDILQLSR	MIGA2	PB.7773.14	minor	annotated	NA	annotated	undetected	FALSE	FALSE	FALSE	FALSE	FALSE	TRUE
ETALATACWSVLK	MIGA2	PB.7773.14	minor	annotated	NA	annotated	detected	FALSE	TRUE	FALSE	TRUE	FALSE	TRUE
LPGLGDQSLPWR	MIGA2	PB.7773.7	major	unannotated	annotated	annotated	undetected	FALSE	FALSE	FALSE	FALSE	FALSE	TRUE
SLQGAPLLPGAPV	MIGA2	PB.7773.7	major	unannotated	annotated	annotated	undetected	FALSE	FALSE	FALSE	FALSE	FALSE	TRUE
ENGPLGELQ	MIGA2	PB.7773.14	minor	unannotated	unannotated	annotated	detected	FALSE	TRUE	FALSE	TRUE	FALSE	TRUE
DYTGAQSYMHS	MPZL1	PB.1192.3	minor	annotated	NA	annotated	undetected	FALSE	FALSE	FALSE	FALSE	FALSE	TRUE
SPSDTEGLVK	MPZL1	PB.1192.1	major	annotated	NA	annotated	detected	FALSE	TRUE	FALSE	FALSE	FALSE	TRUE
DYTGCSTSESLSPVK	MPZL1	PB.1192.1	major	annotated	NA	annotated	detected	TRUE	TRUE	TRUE	TRUE	FALSE	TRUE
DVHDALVQIISK	MTRR	PB.4323.3	major	annotated	NA	annotated	detected	FALSE	TRUE	FALSE	FALSE	FALSE	TRUE
LQEQHPDGNFGAMWLFFGCR	MTRR	PB.4323.3	major	annotated	NA	annotated	undetected	FALSE	FALSE	FALSE	FALSE	FALSE	FALSE
VSVIQNTPTFAMGGR	MTRR	PB.4323.7	minor	unannotated	annotated	unannotated	undetected	FALSE	FALSE	FALSE	FALSE	FALSE	TRUE
LEGWEVFAKPK	NDUFA11	PB.13552.5	minor	annotated	NA	annotated	detected	FALSE	TRUE	FALSE	FALSE	FALSE	TRUE
SEWPPPHPHPPPSLAE	NDUFA11	PB.13552.6	major	unannotated	unannotated	annotated	undetected	FALSE	FALSE	FALSE	FALSE	FALSE	TRUE
HVYGNGYSK	NECTIN1	PB.9324.2	major	annotated	NA	annotated	detected	FALSE	FALSE	FALSE	TRUE	FALSE	TRUE
RPYFTVDEAEAR	NECTIN1	PB.9324.2	major	annotated	NA	annotated	detected	FALSE	FALSE	FALSE	TRUE	FALSE	TRUE
SGQVEVNITAFCQLIYPGK	NECTIN1	PB.9324.11	minor	unannotated	unannotated	annotated	undetected	FALSE	FALSE	FALSE	FALSE	FALSE	TRUE
NWDQEDEAEEGK	NUP50	PB.15458.1	minor	annotated	NA	annotated	detected	FALSE	TRUE	FALSE	FALSE	FALSE	TRUE
VAFGSLAANGPTTLVDK	NUP50	PB.15458.2	major	annotated	NA	annotated	detected	TRUE	TRUE	TRUE	TRUE	FALSE	TRUE
NASSEEIQR	NXF1	PB.8894.4	major	annotated	NA	unannotated	detected	TRUE	TRUE	TRUE	TRUE	FALSE	TRUE
SVVACVSPPGDLHPLGG	NXF1	PB.8894.2	minor	annotated	NA	annotated	undetected	FALSE	FALSE	FALSE	FALSE	FALSE	TRUE
AGAAGVMEGK	PCNP	PB.3196.15	minor	annotated	NA	unannotated	undetected	FALSE	FALSE	FALSE	FALSE	FALSE	TRUE
DVLGVAAGEAAAGK	PCNP	PB.3196.1	major	annotated	NA	annotated	detected	FALSE	TRUE	FALSE	FALSE	FALSE	TRUE
LPTSQQSLQR	PCNP	PB.3196.15	minor	annotated	NA	annotated	undetected	FALSE	FALSE	FALSE	FALSE	FALSE	TRUE
TVQISDLETLR	PRMT2	PB.15113.1	major	annotated	NA	annotated	detected	FALSE	TRUE	FALSE	FALSE	FALSE	TRUE
SWGASEHGLGWANLR	PRMT2	PB.15113.12	minor	unannotated	annotated	annotated	undetected	FALSE	FALSE	FALSE	FALSE	FALSE	TRUE
VDVLVSEWMGTCLLVR	PRMT2	PB.15113.12	minor	unannotated	unannotated	annotated	undetected	FALSE	FALSE	FALSE	FALSE	FALSE	TRUE
GFLSLQYMIR	RAD1	PB.4381.5	major	annotated	NA	annotated	undetected	FALSE	FALSE	FALSE	FALSE	FALSE	TRUE
CVQANAFIQGL	RAD1	PB.4381.2	minor	unannotated	annotated	annotated	undetected	FALSE	FALSE	FALSE	FALSE	FALSE	TRUE
VEQATKPSFER	RBMXL1	PB.715.13	minor	annotated	NA	annotated	detected	FALSE	TRUE	FALSE	FALSE	FALSE	TRUE
SDLYSSCDR	RBMXL1	PB.715.13	minor	annotated	NA	annotated	detected	FALSE	FALSE	TRUE	TRUE	FALSE	TRUE
ESNFPGFLNG	RBMXL1	PB.715.12	major	unannotated	annotated	annotated	undetected	FALSE	FALSE	FALSE	FALSE	FALSE	TRUE
VPAQPAAEQR	REPIN1	PB.6626.7	minor	unannotated	unannotated	annotated	undetected	FALSE	FALSE	FALSE	FALSE	FALSE	TRUE
VPAQPAAEVR	REPIN1	PB.6626.5	major	unannotated	unannotated	annotated	undetected	FALSE	FALSE	FALSE	FALSE	FALSE	TRUE
LDQTFPFSLMR	RHBDD2	PB.6209.3	major	annotated	NA	annotated	undetected	FALSE	FALSE	FALSE	FALSE	FALSE	TRUE
YVSGSSAER	RHBDD2	PB.6209.3	major	annotated	NA	annotated	detected	FALSE	TRUE	TRUE	TRUE	FALSE	TRUE
ITAEETGTQSVK	RHBDD2	PB.6209.4	minor	unannotated	annotated	annotated	undetected	FALSE	FALSE	FALSE	FALSE	FALSE	TRUE
NWQATMEGGVR	RHBDD2	PB.6209.4	minor	unannotated	annotated	annotated	undetected	FALSE	FALSE	FALSE	FALSE	FALSE	TRUE
LTMVPPNIAELK	RSU1	PB.7974.1	major	annotated	NA	annotated	detected	TRUE	TRUE	FALSE	TRUE	FALSE	TRUE
MVPPNIAELK	RSU1	PB.7974.3	minor	annotated	NA	annotated	undetected	FALSE	FALSE	FALSE	FALSE	FALSE	TRUE
VVLMLLFICLGNMYLHGLR	SEC22C	PB.2910.5	minor	annotated	NA	annotated	undetected	FALSE	FALSE	FALSE	FALSE	FALSE	FALSE
SWFCWLDQTS	SEC22C	PB.2910.4	major	unannotated	unannotated	annotated	undetected	FALSE	FALSE	FALSE	FALSE	FALSE	TRUE
QQAADLISR	SF3B1	PB.2461.2	major	annotated	NA	annotated	detected	FALSE	TRUE	TRUE	TRUE	FALSE	TRUE
MLQYCLQGLFHPAR	SF3B1	PB.2461.2	major	annotated	NA	annotated	undetected	FALSE	FALSE	FALSE	FALSE	FALSE	FALSE
LDPFADGNSFPLFYK	SF3B1	PB.2461.9	minor	unannotated	unannotated	annotated	detected	FALSE	TRUE	FALSE	FALSE	FALSE	TRUE
GGQPQQAHEPSDHWGLR	SLC25A1	PB.15135.20	major	unannotated	annotated	annotated	undetected	FALSE	FALSE	FALSE	FALSE	FALSE	TRUE
QAGEGLLDAR	SLC25A1	PB.15135.8	minor	unannotated	annotated	annotated	detected	FALSE	TRUE	FALSE	FALSE	FALSE	TRUE
QNLLAPQNAVSSEETNDFK	SPP1	PB.3975.1	major	annotated	NA	annotated	undetected	FALSE	FALSE	FALSE	FALSE	FALSE	TRUE
QNLLAPQTLPSK	SPP1	PB.3975.2	minor	annotated	NA	annotated	undetected	FALSE	FALSE	FALSE	FALSE	FALSE	TRUE
ELYTQNGILHMLDR	SSU72	PB.38.2	major	annotated	NA	annotated	detected	FALSE	TRUE	FALSE	FALSE	FALSE	TRUE
IVHGLVPVPPMAVGVVR	SSU72	PB.38.5	minor	unannotated	unannotated	unannotated	undetected	FALSE	FALSE	FALSE	FALSE	FALSE	TRUE
AIEENNNFSK	STMN1	PB.276.1	major	annotated	NA	annotated	detected	TRUE	TRUE	TRUE	TRUE	FALSE	TRUE
DPADETEAD	STMN1	PB.276.1	major	annotated	NA	annotated	detected	FALSE	FALSE	TRUE	TRUE	FALSE	TRUE
QDINLCNGQINFISITGR	STMN1	PB.276.3	minor	unannotated	annotated	annotated	undetected	FALSE	FALSE	FALSE	FALSE	FALSE	FALSE
QNCSYTVIITYASDWK	STMN1	PB.276.3	minor	unannotated	annotated	annotated	undetected	FALSE	FALSE	FALSE	FALSE	FALSE	FALSE
LEDHHRPTWLS	TBRG1	PB.9342.4	major	annotated	NA	unannotated	undetected	FALSE	FALSE	FALSE	FALSE	FALSE	TRUE
SPSQGSPIQSSD	TBRG1	PB.9342.2	minor	annotated	NA	annotated	detected	FALSE	TRUE	FALSE	FALSE	FALSE	TRUE
LTDGFMLPDPQNISLR	TSEN15	PB.1279.1	major	annotated	NA	annotated	detected	FALSE	TRUE	FALSE	TRUE	FALSE	TRUE
IFLLEDDIHVS	TSEN15	PB.1279.6	minor	unannotated	unannotated	annotated	undetected	FALSE	FALSE	FALSE	FALSE	FALSE	TRUE
LISNFLFSNPPPTQTSVR	UBXN4	PB.2278.2	major	annotated	NA	annotated	undetected	FALSE	FALSE	FALSE	FALSE	FALSE	TRUE
NAELCEIPPTSDTK	UBXN4	PB.2278.2	major	annotated	NA	annotated	detected	FALSE	TRUE	TRUE	TRUE	FALSE	TRUE
SEACLQFSQICILSVK	UBXN4	PB.2278.3	minor	annotated	NA	annotated	undetected	FALSE	FALSE	FALSE	FALSE	FALSE	TRUE
NGLYIYIYLPSFWLIYEI	UBXN4	PB.2278.3	minor	unannotated	annotated	annotated	undetected	FALSE	FALSE	FALSE	FALSE	FALSE	FALSE
SGPFAPVLSATSR	UQCRFS1	PB.13918.1	major	annotated	NA	annotated	detected	TRUE	TRUE	TRUE	TRUE	FALSE	TRUE
SGPFAPVLSATPEQPVLDLK	UQCRFS1	PB.13918.6	minor	unannotated	annotated	annotated	undetected	FALSE	FALSE	FALSE	FALSE	FALSE	TRUE
DGGYRPAEDK	ZBED1	PB.15520.5	minor	annotated	NA	annotated	detected	FALSE	FALSE	FALSE	TRUE	FALSE	TRUE
EAFATAFSK	ZBED1	PB.15520.5	minor	annotated	NA	annotated	detected	FALSE	TRUE	FALSE	TRUE	FALSE	TRUE
IFPVPEEPPVK	ZBED1	PB.15520.5	minor	annotated	NA	unannotated	undetected	FALSE	FALSE	FALSE	FALSE	FALSE	TRUE
LALFPLLPK	ZBED1	PB.15520.5	minor	annotated	NA	unannotated	undetected	FALSE	FALSE	FALSE	FALSE	FALSE	TRUE
LAPAHVDEQVFLYENAR	ZBED1	PB.15520.5	minor	annotated	NA	annotated	detected	TRUE	TRUE	FALSE	FALSE	FALSE	TRUE
LFGSAANVVSAK	ZBED1	PB.15520.5	minor	annotated	NA	annotated	detected	TRUE	TRUE	TRUE	TRUE	FALSE	TRUE
LKPESSQQPGQDALAVK	ZBED1	PB.15520.5	minor	annotated	NA	annotated	detected	FALSE	TRUE	FALSE	FALSE	FALSE	TRUE
LPFLSAFER	ZBED1	PB.15520.5	minor	annotated	NA	annotated	undetected	FALSE	FALSE	FALSE	FALSE	FALSE	TRUE
LVEYFQQSAVAMYMLYEK	ZBED1	PB.15520.5	minor	annotated	NA	annotated	undetected	FALSE	FALSE	FALSE	FALSE	FALSE	FALSE
QVAEMLSASR	ZBED1	PB.15520.5	minor	annotated	NA	unannotated	undetected	FALSE	FALSE	FALSE	FALSE	FALSE	TRUE
SLESSQTDLK	ZBED1	PB.15520.5	minor	annotated	NA	annotated	detected	TRUE	TRUE	FALSE	TRUE	FALSE	TRUE
TFEVPEENTAETITR	ZBED1	PB.15520.5	minor	annotated	NA	annotated	detected	TRUE	TRUE	FALSE	TRUE	FALSE	TRUE
VFGATTNYGK	ZBED1	PB.15520.5	minor	annotated	NA	unannotated	detected	FALSE	TRUE	FALSE	FALSE	FALSE	TRUE
VLGLNEDPLK	ZBED1	PB.15520.5	minor	annotated	NA	annotated	undetected	FALSE	FALSE	FALSE	FALSE	FALSE	TRUE
VLYEVFIEWGISAK	ZBED1	PB.15520.5	minor	annotated	NA	annotated	undetected	FALSE	FALSE	FALSE	FALSE	FALSE	TRUE
VSWWGSTLAMLQR	ZBED1	PB.15520.5	minor	annotated	NA	unannotated	undetected	FALSE	FALSE	FALSE	FALSE	FALSE	TRUE
ELAEATWCGISTDMWR	ZBED1	PB.15520.5	minor	annotated	NA	unannotated	undetected	FALSE	FALSE	FALSE	FALSE	FALSE	TRUE
NHPEEFCEFVK	ZBED1	PB.15520.5	minor	annotated	NA	annotated	detected	FALSE	TRUE	FALSE	FALSE	FALSE	TRUE
QQNVAHCMLVSNR	ZBED1	PB.15520.5	minor	annotated	NA	unannotated	undetected	FALSE	FALSE	FALSE	FALSE	FALSE	TRUE
YFGFDTNAEGCILQWK	ZBED1	PB.15520.5	minor	annotated	NA	annotated	undetected	FALSE	FALSE	FALSE	FALSE	FALSE	TRUE
GGFLEPAGPHA	ZBED1	PB.15520.6	major	unannotated	annotated	annotated	undetected	FALSE	FALSE	FALSE	FALSE	FALSE	TRUE
QLGVSFHLHLSELELFPDER	ZNF480	PB.14350.5	major	annotated	NA	annotated	undetected	FALSE	FALSE	FALSE	FALSE	FALSE	FALSE
VFSYNSNFAR	ZNF480	PB.14350.5	major	annotated	NA	annotated	undetected	FALSE	FALSE	FALSE	FALSE	FALSE	TRUE
ESGMALPQESLFLT	ZNF480	PB.14350.6	minor	unannotated	annotated	unannotated	undetected	FALSE	FALSE	FALSE	FALSE	FALSE	TRUE
SPESQVIGENTK	ZRANB2	PB.666.8	major	annotated	NA	annotated	undetected	FALSE	FALSE	FALSE	FALSE	FALSE	TRUE
SSSGSSHSGSR	ZRANB2	PB.666.9	minor	annotated	NA	annotated	undetected	FALSE	FALSE	FALSE	FALSE	FALSE	FALSE
